# Supplementary material for: Metabolic Response in Endothelial Cells to Catecholamine Stimulation Associated with Increased Vascular Permeability
Source: Int J Mol Sci. 2022 Mar 15;23(6):3162. doi: 10.3390/ijms23063162 (PMC8950318; doi:10.3390/ijms23063162)
Supplement: Supplementary file 1 [file ijms-23-03162-s001.zip]

Archive with 1 entries (1 files):
- ijms-1623116-supplementary.pdf
